# Supplementary material for: One Health Approach to Brazilian Spotted Fever: Capybaras, Horses, and Rural Areas as Predictors for Human Disease
Source: Pathogens. 2025 Mar 23;14(4):305. doi: 10.3390/pathogens14040305 (PMC12030754; doi:10.3390/pathogens14040305)
Supplement: Supplementary file 1 [file pathogens-14-00305-s001.zip]

Archive with 1 entries (1 files):
- pathogens-3461492-supplementary.pdf
